# Supplementary material for: Biofilm formation, antimicrobial susceptibility and virulence genes of Uropathogenic Escherichia coli isolated from clinical isolates in Uganda
Source: BMC Infect Dis. 2020 Jun 29;20:453. doi: 10.1186/s12879-020-05186-1 (PMC7325280; doi:10.1186/s12879-020-05186-1)
Supplement: Supplementary file 1 — Additional file 1. [file 12879_2020_5186_MOESM1_ESM.xlsx]

## Sheet: Sheet1
Clinical Isolate No.	Ampicillin 10ug		Cefuroxime 30ug	Amoxycillin-clavulanic acid 20/10ug	Gentamycin 10ug	Cotrimoxazole(trimethoprim-sulfamethoxazole) 1.25/23.5ug	Chloramphenicol 30ug	Ciprofloxacin 5ug	Ceftriaxone 30ug	Ceftazidime 30ug	Imepenem 10ug	Nalidixic acid 30ug	Nitrofurantoin 300ug	Biofilm formation status	Fim	Pap	Sfa	Afa	Hyl	Cnf
1	08mm(re)		20mm(I)	34mm(S)	21mm(S)	6mm(re)	25mm(re)	10mm(s)	32mm(s)	34mm(s)	20mm(s)	06mm(re)	15mm(I)	positive	+	-	-	-	-	+
2	12mm(re)		06mm(re)	19mm(s)	19mm(s)	06mm(re)	25mm(re)	06mm(re)	12mm(re)	20mm(I)	27mm(s)	06mm(re)	20mm(s)	positive	+	-	-	-	-	-
3	06mm(re)		22mm(I)	22mm(s)	20mm(s)	06mm(re)	6mm(re)	30mm(s)	28mm(s)	29mm(s)	27mm(s)	22mm(s)	20mm(s)	Negative	-	-	-	+	-	-
4	11mm(re)		19mm(I)	19mm(s)	18mm(s)	06mm(re)	25mm(s)	26mm(s)	27mm(s)	25mm(s)	24mm(s)	24mm(s)	20mm(s)	positive	+	+	+	-	-	-
5	24mm(re)		06mm(re)	19mm(s)	18mm(s)	06mm(re)	22mm(s)	24mm(s)	10mm(re)	11mm(re)	24mm(s)	12mm(re)	19mm(s)	Negative	+	-	-	-	-	-
6	17mm(s)		27mm(s)	22mm(s)	22mm(s)	06mm(re)	30mm(s)	40mm(s)	37mm(s)	26mm(s)	24mm(s)	28mm(s)	28mm(s)	Negative	+	-	+	-	-	-
7	06mm(re)		06mm(re)	19mm(s)	06mm(re)	06mm(re)	24mm(s)	06mm(re)	07mm(re)	07mm(re)	25mm(s)	06mm(re)	22mm(s)	positive	+	-	-	+	-	-
8	06mm(re)		23mm(s)	14mm(I)	19mm(s)	18mm(s)	09mm(re)	28mm(s)	30mm(s)	31mm(s)	28mm(s)	09mm(re)	20mm(s)	Negative	-	-	-	-	-	-
9	06mm(re)		06mm(re)	14mm(I)	06mm(re)	06mm(re)	19mm(s)	06mm(re)	06mm(re)	06mm(re)	26mm(s)	06mm(re)	18mm(s)	Negative	+	+	-	-	-	-
10	15mm(I)		21mm(I)	19mm(s)	15mm(s)	18mm(s)	20mm(s)	25mm(s)	23mm(s)	24mm(s)	23mm(s)	24mm(s)	15mm(I)	positive	+	-	+	-	-	-
11	06mm(re)		06mm(re)	10mm(re)	06mm(re)	06mm(re)	16mm(I)	06mm(re)	06mm(re)	06mm(re)	19mm(s)	06mm(re)	12mm(re)	positive	+	+	-	-	-	-
12	06mm(re)		06mm(re)	15mm(I)	06mm(re)	06mm(re)	28mm(s)	09mm(re)	06mm(re)	06mm(re)	27mm(s)	06mm(re)	21mm(S)	Negative	-	+	+	-	-	-
13	21mm(s)		24mm(s)	19mm(s)	17mm(s)	24mm(s)	25mm(s)	28mm(s)	29mm(s)	26mm(s)	26mm(s)	23mm(s)	22mm(s)	Negative	-	-	-	-	-	-
14	06mm(re)		18mm(I)	20mm(s)	16mm(s)	06mm(re)	25mm(s)	06mm(re)	10mm(re)	10mm(re)	29mm(s)	06mm(re)	21mm(S)	positive	+	-	-	-	-	-
15	06mm(re)		06mm(re)	14mm(I)	06mm(re)	06mm(re)	25mm(s)	20mm(I)	09mm(re)	10mm(re)	27mm(s)	18mm(I)	17mm(s)	positive	-	-	-	-	-	-
16	06mm(re)		06mm(re)	11mm(re)	06mm(re)	06mm(re)	22mm(s)	20mm(I)	09mm(re)	10mm(re)	25mm(s)	17mm(I)	17mm(s)	positive	-	-	-	-	-	-
17	06mm(re)		06mm(re)	16mm(I)	20mm(s)	06mm(re)	24mm(s)	30mm(s)	26mm(s)	26mm(s)	26mm(s)	20mm(s)	16mm(I)	Negative	-	-	-	-	-	-
18	06mm(re)		06mm(re)	06mm(re)	06mm(re)	06mm(re)	06mm(re)	06mm(re)	06mm(re)	06mm(re)	28mm(s)	06mm(re)	15mm(I)	positive	-	-	-	-	-	-
19	06mm(re)		06mm(re)	06mm(re)	16mm(s)	06mm(re)	24mm(s)	06mm(re)	06mm(re)	06mm(re)	24mm(s)	06mm(re)	20mm(s)	positive	-	-	-	+	-	+
20	06mm(re)		28mm(s)	06mm(re)	19mm(s)	06mm(re)	06mm(re)	08mm(re)	28mm(s)	26mm(s)	25mm(s)	06mm(re)	16mm(I)	positive	+	-	-	+	-	-
21	12mm(re)		15mm(I)	10mm(re)	18mm(s)	24mm(s)	26mm(s)	30mm(s)	26mm(s)	22mm(s)	26mm(s)	22mm(s)	22mm(s)	positive	-	-	-	-	-	-
22	08mm(re)		06mm(re)	10mm(re)	16mm(s)	06mm(re)	28mm(s)	06mm(re)	06mm(re)	06mm(re)	26mm(s)	06mm(re)	20mm(s)	positive	-	-	-	-	-	-
23	06mm(re)		06mm(re)	08mm(re)	06mm(re)	06mm(re)	24mm(s)	06mm(re)	06mm(re)	06mm(re)	26mm(s)	18mm(I)	18mm(s)	Negative	+	+	-	-	-	-
24	10mm(re)		18mm(I)	06mm(re)	16mm(s)	06mm(re)	26mm(s)	22mm(s)	26mm(s)	22mm(s)	24mm(s)	06mm(re)	16mm(I)	positive	+	-	-	-	-	+
25	06mm(re)		06mm(re)	06mm(re)	20mm(s)	06mm(re)	22mm(s)	06mm(re)	20mm(I)	20mm(I)	30mm(s)	06mm(re)	16mm(I)	positive	-	-	-	-	-	+
26	06mm(re)		06mm(re)	13mm(re)	06mm(re)	06mm(re)	06mm(re)	06mm(re)	06mm(re)	06mm(re)	26mm(s)	06mm(re)	15mm(I)	Negative	+	+	-	+	-	+
27	06mm(re)		20mm(I)	06mm(re)	20mm(s)	06mm(re)	06mm(re)	30mm(s)	27mm(s)	30mm(s)	40mm(s)	19mm(s)	20mm(s)	Negative	-	-	-	-	-	-
28	06mm(re)		16mm(I)	20mm(s)	07mm(re)	06mm(re)	23mm(s)	06mm(re)	10mm(re)	10mm(re)	29mm(s)	06mm(re)	18mm(s)	positive	-	-	-	-	-	-
29	06mm(re)		06mm(re)	06mm(re)	06mm(re)	06mm(re)	06mm(re)	06mm(re)	06mm(re)	06mm(re)	22mm(s)	06mm(re)	14mm®	Negative	+	-	-	+	-	-
30	18mm(s)		20mm(I)	20mm(s)	14mm(I)	06mm(re)	23mm(s)	30mm(s)	30mm(s)	30mm(s)	28mm(s)	20mm(s)	19mm(s)	Negative	-	-	-	-	-	-
31	06mm(re)		06mm(re)	06mm(re)	07mm(re)	06mm(re)	24mm(s)	06mm(re)	06mm(re)	06mm(re)	29mm(s)	06mm(re)	18mm(s)	Negative	+	+	-	-	-	-
32	06mm(re)		22mm(I)	24mm(s)	06mm(re)	06mm(re)	26mm(s)	26mm(s)	26mm(s)	22mm(s)	25mm(s)	24mm(s)	22mm(s)	Negative	+	+	-	-	-	-
33	06mm(re)		21mm(I)	06mm(re)	17mm(s)	06mm(re)	25mm(s)	31mm(s)	28mm(s)	24mm(s)	29mm(s)	21mm(s)	20mm(s)	Negative	+	+	-	-	-	-
34	06mm(re)		06mm(re)	06mm(re)	06mm(re)	06mm(re)	06mm(re)	06mm(re)	06mm(re)	06mm(re)	30mm(s)	06mm(re)	22mm(s)	positive	-	-	-	-	-	-
35	06mm(re)		06mm(re)	16mm(I)	06mm(re)	06mm(re)	19mm(s)	06mm(re)	06mm(re)	06mm(re)	20mm(s)	06mm(re)	18mm(s)	positive	+	-	-	-	-	-
36	06mm(re)		06mm(re)	06mm(re)	09mm(re)	06mm(re)	06mm(re)	06mm(re)	06mm(re)	06mm(re)	24mm(s)	06mm(re)	15mm(I)	positive	+	-	-	-	-	-
37	06mm(re)		06mm(re)	17mm(I)	06mm(re)	06mm(re)	06mm(re)	06mm(re)	11mm(re)	10mm(re)	28mm(s)	06mm(re)	21mm(S)	positive	-	-	-	-	-	-
38	19mm(s)		22mm(I)	24mm(s)	16mm(s)	06mm(re)	28mm(s)	32mm(s)	30mm(s)	30mm(s)	19mm(s)	24mm(s)	20mm(s)	Negative	-	-	-
39	06mm(re)		15mm(I)	20mm(s)	14mm(I)	08mm(re)	08mm(re)	22mm(s)	20mm(I)	23mm(s)	25mm(s)	06mm(re)	18mm(s)	positive	-	+	+	-	-	-
40	06mm(re)		06mm(re)	20mm(s)	06mm(re)	06mm(re)	23mm(s)	06mm(re)	10mm(re)	12mm(re)	29mm(s)	06mm(re)	19mm(s)	positive	+	-	-	-	-	-
41	06mm(re)		06mm(re)	14mm(I)	06mm(re)	06mm(re)	22mm(s)	06mm(re)	06mm(re)	06mm(re)	29mm(s)	06mm(re)	11mm(re)	positive	+	-	-	+	-	-
42	16mm(I)		24mm(s)	20mm(s)	20mm(s)	06mm(re)	26mm(s)	23mm(s)	28mm(s)	32mm(s)	30mm(s)	17mm(I)	20mm(s)	Negative	+	-	-	-	-	-
43	06mm(re)		06mm(re)	06mm(re)	16mm(s)	06mm(re)	25mm(s)	21mm(s)	22mm(s)	17mm(I)	21mm(s)	08mm(re)	18mm(s)	positive	+	+	+	-	-	-
44	06mm(re)		20mm(I)	06mm(re)	15mm(s)	06mm(re)	16mm(I)	06mm(re)	25mm(s)	26mm(s)	25mm(s)	06mm(re)	10mm(re)	positive	-	-	-	-	-	-
45	08mm(re)		20mm(I)	10mm(re)	19mm(s)	06mm(re)	23mm(s)	30mm(s)	25mm(s)	18mm(I)	30mm(s)	19mm(s)	20mm(s)	positive	+	-	-	-	-	-
46	06mm(re)		06mm(re)	06mm(re)	06mm(re)	06mm(re)	06mm(re)	06mm(re)	06mm(re)	06mm(re)	28mm(s)	06mm(re)	17mm(s)	positive	+	+	-	+	-	-
47	06mm(re)		06mm(re)	06mm(re)	06mm(re)	06mm(re)	06mm(re)	06mm(re)	06mm(re)	06mm(re)	22mm(s)	06mm(re)	12mm(re)	positive	+	+	-	+	-	-
48	06mm(re)		22mm(I)	21mm(s)	16mm(s)	06mm(re)	26mm(s)	32mm(s)	29mm(s)	27mm(s)	30mm(s)	21mm(s)	16mm(I)	positive	-	-	-	-	-	-
49	17mm(s)		20mm(I)	22mm(s)	16mm(s)	06mm(re)	23mm(s)	06mm(re)	30mm(s)	27mm(s)	29mm(s)	06mm(re)	18mm(s)	positive	+	+	-	-	-	-
50	06mm(re)		06mm(re)	17mm(I)	06mm(re)	06mm(re)	23mm(s)	06mm(re)	06mm(re)	14mm(I)	25mm(s)	06mm(re)	06mm(re)	positive	+	+	+	-	-	-
51	06mm(re)		06mm(re)	21mm(s)	17mm(s)	06mm(re)	26mm(s)	06mm(re)	14mm(I)	23mm(s)	30mm(s)	06mm(re)	19mm(s)	positive	+	-	+	-	-	-
52	26mm(s)		21mm(I)	20mm(s)	23mm(s)	06mm(re)	27mm(s)	33mm(s)	34mm(s)	21mm(s)	30mm(s)	23mm(s)	21mm(S)	positive	+	-	-	-	-	-
53	06mm(re)		06mm(re)	13mm(re)	18mm(s)	06mm(re)	22mm(s)	22mm(s)	06mm(re)	06mm(re)	27mm(s)	06mm(re)	18mm(s)	positive	+	-	-	-	-	-
54	08mm(re)		15mm(I)	15mm(I)	12mm(re)	06mm(re)	17mm(I)	21mm(s)	26mm(s)	23mm(s)	21mm(s)	20mm(s)	18mm(s)	positive	+	+	-	-	-	-
55	06mm(re)		06mm(re)	06mm(re)	06mm(re)	06mm(re)	24mm(s)	06mm(re)	06mm(re)	06mm(re)	29mm(s)	06mm(re)	21mm(S)	positive	-	-	-	-	-	-
56	06mm(re)		20mm(I)	14mm(I)	20mm(s)	06mm(re)	22mm(s)	20mm(I)	06mm(re)	06mm(re)	27mm(s)	06mm(re)	06mm(re)	positive	-	-	-	-	-	-
57	06mm(re)		06mm(re)	19mm(s)	18mm(s)	06mm(re)	06mm(re)	06mm(re)	06mm(re)	13mm(re)	30mm(s)	06mm(re)	22mm(s)	Negative	-	-	+
58	20mm(s)		21mm(I)	21mm(s)	16mm(s)	06mm(re)	26mm(s)	26mm(s)	28mm(s)	28mm(s)	27mm(s)	18mm(I)	22mm(s)	positive	+	-	-	-	-	-
59	06mm(re)		06mm(re)	18mm(s)	17mm(s)	06mm(re)	20mm(s)	06mm(re)	09mm(re)	17mm(I)	30mm(s)	06mm(re)	18mm(s)	Negative	-	-	-	-	-	-
60	10mm(re)		25mm(s)	20mm(s)	20mm(s)	06mm(re)	26mm(s)	28mm(s)	26mm(s)	28mm(s)	30mm(s)	22mm(s)	22mm(s)	Negative	+	-	-	-	-	-
61	16mm(I)		22mm(I)	20mm(s)	22mm(s)	06mm(re)	16mm(I)	06mm(re)	26mm(s)	28mm(s)	26mm(s)	06mm(re)	18mm(s)	positive	+	-	-	-	-	-
62	06mm(re)		21mm(I)	20mm(s)	19mm(s)	06mm(re)	26mm(s)	28mm(s)	28mm(s)	31mm(s)	27mm(s)	07mm(re)	18mm(s)	positive	+	-	-	-	-	-
63	06mm(re)		23mm(s)	06mm(re)	17mm(s)	06mm(re)	23mm(s)	07mm(re0	30mm(s)	27mm(s)	26mm(s)	06mm(re)	15mm(I)	positive	+	+	-	-	-	-
64	06mm(re)		22mm(I)	06mm(re)	12mm(re)	06mm(re)	20mm(s)	06mm(re)	06mm(re)	06mm(re)	24mm(s)	21mm(s)	15mm(I)	positive	+	+	-	-	-	-
65	23mm(s)		24mm(s)	08mm(re)	24mm(s)	06mm(re)	30mm(s)	36mm(s)	28mm(s)	26mm(s)	26mm(s)	23mm(s)	21mm(S)	Negative	-	-	-	-	-	-
66	06mm(re)		20mm(I)	06mm(re)	16mm(s)	06mm(re)	24mm(s)	22mm(s)	26mm(s)	26mm(s)	25mm(s)	21mm(s)	17mm(s)	positive	+	-	-	-	-	-
67	06mm(re)		20mm(I)	06mm(re)	18mm(s)	06mm(re)	20mm(s)	23mm(s)	10mm(re)	20mm(I)	25mm(s)	20mm(s)	14mm(re)	positive	-	-	-	-	-	-
68	06mm(re)		19mm(I)	22mm(s)	22mm(s)	06mm(re)	30mm(s)	12mm(re)	38mm(s)	30mm(s)	25mm(s)	06mm(re)	24mm(s)	Negative	+	-	-	-	-	-
69	06mm(re)		23mm(s)	22mm(s)	15mm(s)	06mm(re)	25mm(s)	08mm(re)	26mm(s)	30mm(s)	30mm(s)	22mm(s)	20mm(s)	positive	-	-	-	-	-	-
70	06mm(re)		18mm(I)	06mm(re)	16mm(s)	06mm(re)	17mm(I)	21mm(s)	26mm(s)	29mm(s)	26mm(s)	20mm(s)	18mm(s)	positive	+	-	-	+	-	-
71	06mm(re)		06mm(re)	20mm(s)	19mm(s)	06mm(re)	27mm(s)	06mm(re)	14mm(I)	22mm(s)	28mm(s)	06mm(re)	21mm(S)	positive	+	-	-	-	-	-
72	06mm(re)		06mm(re)	13mm(re)	08mm(re)	06mm(re)	06mm(re)	06mm(re)	08mm(re)	15mm(re)	29mm(s)	06mm(re)	16mm(I)	Negative	-	+	-	+	-	-
73	06mm(re)		22mm(I)	22mm(s)	21mm(S)	06mm(re)	08mm(re)	15mm(re)	30mm(s)	30mm(s)	28mm(s)	06mm(re)	22mm(s)	positive	+	-	-	-	-	-
74	06mm(re)		22mm(I)	22mm(s)	20mm(s)	06mm(re)	26mm(s)	34mm(s)	30mm(s)	28mm(s)	28mm(s)	24mm(s)	22mm(s)	Negative	+	+	-	-	-	-
75	06mm(re)		06mm(re)	14mm(I)	06mm(re)	06mm(re)	23mm(s)	06mm(re)	11mm(re)	17mm(I)	30mm(s)	06mm(re)	20mm(s)	positive	+	+	-	-	-	-
76	10mm(re)		15mm(I)	20mm(s)	18mm(s)	06mm(re)	27mm(s)	29mm(s)	25mm(s)	32mm(s)	28mm(s)	21mm(s)	20mm(s)	positive	-	-	-	-	-	-
77	06mm(re)		06mm(re)	14mm(I)	06mm(re)	06mm(re)	23mm(s)	06mm(re)	07mm(re)	14mm(re)	29mm(s)	06mm(re)	19mm(s)	positive	+	-	+	-	-
78	06mm(re)		06mm(re)	15mm(I)	08mm(re)	06mm(re)	24mm(s)	06mm(re)	08mm(re)	15mm(re)	30mm(s)	06mm(re)	20mm(s)	positive	+	-	+	-	-	-
79	06mm(re)		22mm(I)	19mm(s)	20mm(s)	06mm(re)	06mm(re)	14mm(re)	30mm(s)	28mm(s)	25mm(s)	06mm(re)	16mm(I)	positive	+	-	-	-	-	-
80	06mm(re)		06mm(re)	18mm(s)	20mm(s)	25mm(s)	25mm(s)	09mm(re)	13mm(re)	20mm(I)	30mm(s)	06mm(re)	19mm(s)	positive	+	+	-	-	-	-
81	06mm(re)		06mm(re)	22mm(s)	20mm(s)	26mm(s)	28mm(s)	09mm(re)	17mm(I)	22mm(s)	28mm(s)	06mm(re)	21mm(S)	positive	-	+	-	-	-	-
82	06mm(re)		20mm(I)	15mm(I)	17mm(s)	06mm(re)	23mm(s)	30mm(s)	27mm(s)	24mm(s)	27mm(s)	06mm(re)	17mm(s)	Negative	-	-	-	-	-	-
83	06mm(re)		06mm(re)	19mm(s)	24mm(s)	06mm(re)	33mm(s)	06mm(re)	10mm(re)	17mm(I)	30mm(s)	06mm(re)	23mm(s)	positive	-	-	+	-	-	-
84	27mm(s)		33mm(s)	25mm(s)	21mm(S)	06mm(re)	32mm(s)	06mm(re)	25mm(s)	31mm(s)	35mm(s)	06mm(re)	25mm(s)	positive	+	+	-	-	-	-
85	06mm(re)		21mm(I)	20mm(s)	07mm(re)	06mm(re)	25mm(s)	06mm(re)	10mm(re)	17mm(I)	27mm(s)	18mm(I)	13mm(re)	Negative	+	+	-	-	-	-
86	06mm(re)		25mm(re)	13mm(re)	21mm(S)	06mm(re)	06mm(re)	35mm(s)	29mm(s)	27mm(s)	31mm(s)	22mm(s)	19mm(s)	Negative	+	+	+	-	-	-
87	06mm(re)		26mm(s)	14mm(I)	21mm(S)	06mm(re)	29mm(s)	32mm(s)	31mm(s)	30mm(s)	31mm(s)	26mm(s)	23mm(s)	Negative	+	-	-	-	-	-
88	06mm(re)		06mm(re)	20mm(s)	21mm(S)	23mm(s)	30mm(s)	08mm(re)	09mm(re)	17mm(I)	30mm(s)	06mm(re)	19mm(s)	positive	+	-	-	-	-	-
89	06mm(re)		06mm(re)	16mm(I)	20mm(s)	06mm(re)	30mm(s)	08mm(re)	10mm(re)	19mm(I)	32mm(s)	06mm(re)	23mm(s)	positive	-	-	-	-	-	-
90	06mm(re)		06mm(re)	06mm(re)	08mm(re)	06mm(re)	22mm(s)	06mm(re)	06mm(re)	06mm(re)	28mm(s)	06mm(re)	16mm(I)	Negative	+	-	-	-	-	-
91	06mm(re)		23mm(s)	17mm(I)	23mm(s)	06mm(re)	26mm(s)	34mm(s)	30mm(s)	29mm(s)	27mm(s)	25mm(s)	17mm(s)	positive	+	-	-	-	-	-
92	06mm(re)		23mm(s)	24mm(s)	22mm(s)	06mm(re)	06mm(re)	29mm(s)	30mm(s)	31mm(s)	25mm(s)	09mm(re)	23mm(s)	positive	+	-	-	+	-	-
93	06mm(re)		25mm(re)	20mm(s)	22mm(s)	06mm(re)	26mm(s)	32mm(s)	29mm(s)	26mm(s)	27mm(s)	25mm(s)	19mm(s)	Negative	-	-	-	-	-	-
94	06mm(re)		06mm(re)	12mm(re)	06mm(re)	06mm(re)	14mm(re)	06mm(re)	06mm(re)	15mm(re)	29mm(s)	06mm(re)	14mm(re)	Negative	+	-	-	+	-	-
95	18mm(s)		24mm(s)	22mm(s)	20mm(s)	22mm(s)	25mm(s)	26mm(s)	31mm(s)	29mm(s)	27mm(s)	21mm(s)	20mm(s)	Negative	+	+	+	-	-	-
96	06mm(re)		06mm(re)	14mm(I)	06mm(re)	06mm(re)	26mm(s)	06mm(re)	08mm(re)	15mm(re)	29mm(s)	06mm(re)	17mm(s)	positive	+	-	+	-	-	-
97	06mm(re)		06mm(re)	11mm(re)	15mm(s)	06mm(re)	06mm(re)	06mm(re)	24mm(s)	23mm(s)	20mm(s)	06mm(re)	16mm(I)	positive	+	-	+	-	-	-
98	06mm(re)		22mm(I)	16mm(I)	18mm(s)	06mm(re)	23mm(s)	23mm(s)	07mm(re)	16mm(I)	25mm(s)	06mm(re)	16mm(I)	positive	+	-	+	-	-	-
99	06mm(re)		25mm(s)	20mm(s)	21mm(S)	06mm(re)	06mm(re)	30mm(s)	28mm(s)	28mm(s)	27mm(s)	23mm(s)	20mm(s)	Negative	+	+	+	-	-	-
100	06mm(re)		25mm(re)	22mm(s)	23mm(s)	06mm(re)	27mm(s)	30mm(s)	33mm(s)	30mm(s)	32mm(s)	06mm(re)	22mm(s)	Negative	+	-	+	-	-	-
101	06mm(re)		06mm(re)	06mm(re)	06mm(re)	06mm(re)	22mm(s)	06mm(re)	06mm(re)	06mm(re)	26mm(s)	06mm(re)	14mm(re)	Negative	+	+	+	-	-	-
102	06mm(re)		06mm(re)	10mm(re)	06mm(re)	06mm(re)	06mm(re)	17mm(I)	30mm(s)	25mm(s)	24mm(s)	06mm(re)	20mm(s)	positive	-	-		-	-	-
103	06mm(re)		23mm(s)	15mm(I)	19mm(s)	26mm(s)	06mm(re)	32mm(s)	30mm(s)	29mm(s)	30mm(s)	24mm(s)	20mm(s)	positive	+	-	+	-	-	-
104	06mm(re)		06mm(re)	11mm(re)	06mm(re)	06mm(re)	06mm(re)	06mm(re)	09mm(re)	14mm(re)	27mm(s)	06mm(re)	10mm(re)	positive	-	-		-	-	-
105	06mm(re)		06mm(re)	12mm(re)	06mm(re)	06mm(re)	20mm(s)	06mm(re)	06mm(re)	11mm(re)	27mm(s)	06mm(re)	06mm(re)	positive	+	-	+	-	-	-
106	06mm(re)		20mm(I)	17mm(I)	20mm(s)	06mm(re)	22mm(s)	33mm(s)	30mm(s)	28mm(s)	27mm(s)	21mm(s)	19mm(s)	Negative	-	-	-	-	-	-
107	06mm(re)		06mm(re)	19mm(s)	21mm(S)	06mm(re)	21mm(s)	25mm(s)	15mm(I)	21mm(s)	25mm(s)	15mm(I)	17mm(s)	positive	-	+	-	-	-	-
108	06mm(re)		20mm(I)	14mm(I)	20mm(s)	06mm(re)	26mm(s)	06mm(re)	24mm(s)	21mm(s)	30mm(s)	06mm(re)	17mm(s)	positive	-	-	-	-	-	-
109	06mm(re)		20mm(I)	17mm(I)	06mm(re)	06mm(re)	22mm(s)	24mm(s)	29mm(s)	17mm(I)	25mm(s)	06mm(re)	18mm(s)	positive	-	-	-	-	-	-
110	06mm(re)		06mm(re)	14mm(I)	15mm(s)	06mm(re)	06mm(re)	06mm(re)	11mm(re)	06mm(re)	31mm(s)	06mm(re)	16mm(I)	positive	-	-	-	-	-	-
111	06mm(re)		06mm(re)	14mm(I)	21mm(S)	06mm(re)	06mm(re)	06mm(re)	11mm(re)	10mm(re)	30mm(s)	06mm(re)	18mm(s)	Negative	+	-	+	-	-	-
112	06mm(re)		06mm(re)	16mm(I)	20mm(s)	06mm(re)	25mm(s)	06mm(re)	12mm(re)	15mm(re)	31mm(s)	06mm(re)	16mm(I)	Negative	+	-	+	-	-	-
113	16mm(I)		23mm(s)	21mm(s)	17mm(s)	06mm(re)	22mm(s)	25mm(s)	29mm(s)	31mm(s)	26mm(s)	20mm(s)	20mm(s)	Negative	+	+	+	-	-	-
114	06mm(re)		06mm(re)	06mm(re)	06mm(re)	06mm(re)	06mm(re)	19mm(I)	06mm(re)	06mm(re)	24mm(s)	14mm(re)	07mm(re)	positive	+	-	-	-	-	-
115	06mm(re)		24mm(s)	19mm(s)	07mm(re)	06mm(re)	26mm(s)	06mm(re)	12mm(re)	12mm(re)	31mm(s)	06mm(re)	18mm(s)	positive	+	+	-	-	-	-
116	06mm(re)		06mm(re)	14mm(I)	06mm(re)	06mm(re)	06mm(re)	06mm(re)	10mm(re)	13mm(re)	26mm(s)	06mm(re)	20mm(s)	Negative	+	-	-	-	-	-
117	06mm(re)		06mm(re)	16mm(I)	06mm(re)	06mm(re)	25mm(s)	06mm(re)	06mm(re)	06mm(re)	30mm(s)	06mm(re)	16mm(I)	positive	+	-	-	-	-	+
118	06mm(re)		06mm(re)	22mm(s)	17mm(s)	06mm(re)	26mm(s)	06mm(re)	14mm(I)	19mm(I)	28mm(s)	06mm(re)	19mm(s)	positive	+	-	-	-	-	-
119	06mm(re)		06mm(re)	18mm(s)	06mm(re)	06mm(re)	06mm(re)	24mm(s)	10mm(re)	10mm(re)	25mm(s)	06mm(re)	16mm(I)	Negative	+	-	-	-	-	+
120	06mm(re)		06mm(re)	18mm(s)	06mm(re)	06mm(re)	30mm(s)	06mm(re)	09mm(re)	10mm(re)	27mm(s)	06mm(re)	17mm(s)	positive	+	-	-	-	-	+
121	18mm(s)		25mm(re)	20mm(s)	19mm(s)	25mm(s)	25mm(s)	27mm(s)	30mm(s)	30mm(s)	26mm(s)	08mm(re)	18mm(s)	Negative	+	-	-	-	-	+
122	06mm(re)		20mm(I)	13mm(re)	21mm(S)	06mm(re)	06mm(re)	35mm(s)	30mm(s)	30mm(s)	28mm(s)	23mm(s)	20mm(s)	Negative	-	-	-	-	-	-
123	06mm(re)		06mm(re)	13mm(re)	06mm(re)	06mm(re)	06mm(re)	06mm(re)	09mm(re)	10mm(re)	30mm(s)	06mm(re)	15mm(I)	Negative	-	-	-	-	-	-
124	06mm(re)		06mm(re)	06mm(re)	16mm(s)	06mm(re)	21mm(s)	06mm(re)	06mm(re)	06mm(re)	25mm(s)	06mm(re)	17mm(s)	Negative	-	-	-	-	-	-
125	06mm(re)		25mm(re)	20mm(s)	17mm(s)	06mm(re)	25mm(s)	27mm(s)	31mm(s)	32mm(s)	26mm(s)	06mm(re)	19mm(s)	Negative	-	-	-	-	-	-
126	06mm(re)		06mm(re)	13mm(re)	06mm(re)	06mm(re)	22mm(s)	06mm(re)	06mm(re)	09mm(re)	27mm(s)	06mm(re)	17mm(s)	positive	+	+	-	-	-	-
127	06mm(re)		23mm(s)	13mm(re)	20mm(s)	06mm(re)	06mm(re)	35mm(s)	30mm(s)	32mm(s)	27mm(s)	23mm(s)	20mm(s)	Negative	+	+	-	-	-	-
128	06mm(re)		06mm(re)	18mm(s)	19mm(s)	06mm(re)	06mm(re)	27mm(s)	14mm(I)	14mm(I)	29mm(s)	17mm(I)	16mm(I)	positive	+	-	-	-	-	+
129	06mm(re)		06mm(re)	24mm(s)	19mm(s)	06mm(re)	30mm(s)	12mm(re)	12mm(re)	15mm(I)	26mm(s)	06mm(re)	20mm(s)	Negative	+	+	-	-	-	-
130	06mm(re)		06mm(re)	20mm(s)	15mm(s)	06mm(re)	20mm(s)	06mm(re)	11mm(re)	11mm(re)	24mm(s)	06mm(re)	15mm(I)	Negative	-	+	-	-	-	-
131	06mm(re)		06mm(re)	14mm(I)	06mm(re)	06mm(re)	06mm(re)	06mm(re)	06mm(re)	08mm(re)	28mm(s)	06mm(re)	12mm(re)	Negative	-	-	-	-	-	-
132	06mm(re)		06mm(re)	12mm(re)	06mm(re)	06mm(re)	20mm(s)	06mm(re)	06mm(re)	06mm(re)	27mm(s)	06mm(re)	15mm(I)	Negative	-	-	-	-	-	+
133	06mm(re)		24mm(s)	22mm(s)	19mm(s)	06mm(re)	28mm(s)	06mm(re)	32mm(s)	35mm(s)	31mm(s)	06mm(re)	20mm(s)	Negative	-	+	-	-	-	-
134	06mm(re)		25mm(re)	20mm(s)	19mm(s)	06mm(re)	26mm(s)	06mm(re)	32mm(s)	33mm(s)	28mm(s)	06mm(re)	19mm(s)	Negative	-	-	-	-	-	-
135	15mm(I)		20mm(I)	19mm(s)	18mm(s)	22mm(s)	22mm(s)	32mm(s)	31mm(s)	30mm(s)	28mm(s)	22mm(s)	16mm(I)	Negative	-	-	-	-	-	-
136	17mm(s)		21mm(I)	22mm(s)	17mm(s)	22mm(s)	23mm(s)	30mm(s)	28mm(s)	29mm(s)	27mm(s)	22mm(s)	16mm(I)	positive	-	-	-	-	-	-
137	06mm(re)		06mm(re)	14mm(I)	06mm(re)	06mm(re)	25mm(s)	06mm(re)	06mm(re)	06mm(re)	28mm(s)	06mm(re)	10mm(re)	positive	-	-	-	-	-	-
138	06mm(re)		06mm(re)	15mm(I)	06mm(re)	06mm(re)	23mm(s)	11mm(re)	10mm(re)	10mm(re)	27mm(s)	06mm(re)	18mm(s)	Negative	-	-	-	-	-	-
139	06mm(re)		06mm(re)	16mm(I)	07mm(re)	06mm(re)	23mm(s)	10mm(s)	07mm(re)	07mm(re)	26mm(s)	06mm(re)	18mm(s)	Negative	-	-	-	-	-	-
140	06mm(re)		06mm(re)	17mm(I)	07mm(re)	06mm(re)	24mm(s)	12mm(re)	08mm(re)	09mm(re)	27mm(s)	06mm(re)	18mm(s)	Negative	-	-	-	-	-	-
141	06mm(re)		06mm(re)	17mm(I)	18mm(s)	06mm(re)	23mm(s)	18mm (I)	06mm(re)	12mm(re)	26mm(s)	06mm(re)	21mm(S)	positive	-	-	-	-	-	-
142	06mm(re)		06mm(re)	06mm(re)	19mm(s)	06mm(re)	22mm(s)	24mm(s)	06mm(re)	06mm(re)	30mm(s)	06mm(re)	23mm(s)	positive	-	-	-	-	-	-
143	06mm(re)		28mm(s)	20mm(s)	18mm(s)	06mm(re)	21mm(s)	24mm(s)	38mm(s)	27mm(s)	37mm(s)	06mm(re)	23mm(s)	Negative	-	-	-	-	-	-
144	06mm(re)		26mm(s)	11mm(re)	17mm(s)	06mm(re)	18mm(s)	23mm(s)	30mm(s)	25mm(s)	32mm(s)	29mm(s)	22mm(s)	positive	-	-	-	-	-	-
145	06mm(re)		25mm(s)	17mm(I)	15mm(s)	06mm(re)	31mm(s)	24mm(s)	26mm(s)	27mm(s)	27mm(s)	06mm(re)	18mm(s)	positive	-	-	-	-	-	-
146	06mm(re)		06mm(re)	16mm(I)	08mm(re)	06mm(re)	06mm(re)	30mm(s)	06mm(re)	16mm(I)	26mm(s)	06mm(re)	21mm(S)	positive	+	-	-	-	-	-
147	06mm(re)		06mm(re)	12mm(re)	06mm(re)	06mm(re)	06mm(re)	06mm(re)	06mm(re)	11mm(re)	27mm(s)	06mm(re)	18mm(s)	positive	+	-	-	-	-	-
148	06mm(re)		06mm(re)	14mm(I)	06mm(re)	06mm(re)	06mm(re)	06mm(re)	09mm(re)	06mm(re)	30mm(s)	09mm(re)	19mm(s)	positive	+	-	-	-	-	-
149	12mm(re)		06mm(re)	06mm(re)	06mm(re)	06mm(re)	20mm(s)	06mm(re)	06mm(re)	06mm(re)	31mm(s)	06mm(re)	21mm(S)	positive	+	-	-	-	-	-
150	06mm(re)		20mm(I)	18mm(s)	20mm(s)	06mm(re)	15mm(I)	22mm(s)	25mm(s)	20mm(I)	25mm(s)	09mm(re)	18mm(s)	Negative	-	-	-	-	-	-
151	06mm(re)		06mm(re)	06mm(re)	06mm(re)	06mm(re)	27mm(s)	06mm(re)	06mm(re)	06mm(re)	29mm(s)	06mm(re)	17mm(s)	Negative	+	-	-	-	-	-
152	06mm(re)		19mm(I)	11mm(re)	18mm(s)	06mm(re)	15mm(I)	06mm(re)	27mm(s)	24mm(s)	26mm(s)	06mm(re)	20mm(s)	Negative	+	-	-	-	-	-
153	06mm(re)		06mm(re)	10mm(re)	06mm(re)	06mm(re)	23mm(s)	06mm(re)	06mm(re)	06mm(re)	27mm(s)	06mm(re)	18mm(s)	Negative	+	+	-	-	-	-
154	06mm(re)		06mm(re)	15mm(I)	17mm(s)	06mm(re)	30mm(s)	06mm(re)	08mm(re)	15mm(re)	25mm(s)	08mm(re)	17mm(s)	positive	+	-	-	-	-	-
155	06mm(re)		06mm(re)	06mm(re)	18mm(s)	06mm(re)	22mm(s)	06mm(re)	06mm(re)	06mm(re)	06mm(re)	08mm(re)	19mm(s)	positive	+	-	-	+	-	-
156	06mm(re)		23mm(s)	15mm(I)	20mm(s)	18mm(s)	30mm(s)	26mm(s)	30mm(s)	24mm(s)	25mm(s)	18mm(I)	20mm(s)	positive	-	-	-	-	-	-
157	08mm(re)		23mm(s)	15mm(I)	19mm(s)	06mm(re)	26mm(s)	06mm(re)	30mm(s)	26mm(s)	28mm(s)	06mm(re)	23mm(s)	positive	+	-	-	-	-	-
158	06mm(re)		21mm(I)	11mm(re)	16mm(s)	06mm(re)	28mm(s)	06mm(re)	29mm(s)	25mm(s)	30mm(s)	12mm(re)	19mm(s)	positive	+	+	-	-	-	-
159	06mm(re)		22mm(I)	12mm(re)	18mm(s)	06mm(re)	28mm(s)	29mm(s)	25mm(s)	24mm(s)	27mm(s)	09mm(re)	21mm(S)	positive	+	-	-	-	-	-
160	06mm(re)		06mm(re)	06mm(re)	19mm(s)	06mm(re)	23mm(s)	06mm(re)	06mm(re)	06mm(re)	28mm(s)	06mm(re)	13mm(re)	positive	-	-	-	-	-	-
161	06mm(re)		06mm(re)	15mm(I)	06mm(re)	06mm(re)	06mm(re)	26mm(s)	08mm(re)	15mm(re)	28mm(s)	06mm(re)	20mm(s)	positive	-	-	-	-	-	-
162	06mm(re)		06mm(re)	06mm(re)	06mm(re)	06mm(re)	06mm(re)	06mm(re)	06mm(re)	06mm(re)	28mm(s)	06mm(re)	15mm(I)	Negative	-	-	-	-	-	-
163	06mm(re)		06mm(re)	10mm(re)	06mm(re)	06mm(re)	25mm(s)	25mm(s)	26mm(s)	25mm(s)	26mm(s)	14mm(re)	22mm(s)	positive	+	-	-	-	-	-
164	06mm(re)		06mm(re)	18mm(s)	18mm(s)	06mm(re)	26mm(s)	09mm(re)	28mm(s)	22mm(s)	28mm(s)	06mm(re)	20mm(s)	positive	-	-	-	-	-	-
165	06mm(re)		23mm(s)	14mm(I)	19mm(s)	06mm(re)	11mm(re)	27mm(s)	28mm(s)	29mm(s)	29mm(s)	26mm(s)	22mm(s)	Negative	+	-	-	+	-	-
166	06mm(re)		06mm(re)	06mm(re)	06mm(re)	06mm(re)	10mm(re)	06mm(re)	06mm(re)	06mm(re)	22mm(s)	06mm(re)	13mm(re)	Negative	+	-	-	-	-	-
167	19mm(s)		22mm(I)	23mm(s)	18mm(s)	06mm(re)	06mm(re)	26mm(s)	28mm(s)	24mm(s)	25mm(s)	07mm(re)	20mm(s)	positive	+	-	-	-	-	-
168	06mm(re)		24mm(s)	22mm(s)	20mm(s)	22mm(s)	08mm(re)	30mm(s)	29mm(s)	25mm(s)	27mm(s)	26mm(s)	20mm(s)	positive	-	-	-	-	-	-
169	20mm(s)		24mm(s)	23mm(s)	18mm(s)	06mm(re)	29mm(s)	30mm(s)	32mm(s)	30mm(s)	27mm(s)	06mm(re)	23mm(s)	positive	+	-	-	-	-	-
170	06mm(re)		06mm(re)	17mm(I)	20mm(s)	06mm(re)	06mm(re)	27mm(s)	12mm(re)	24mm(s)	30mm(s)	27mm(re)	26mm(s)	positive	+	-	-	-	-	-
171	06mm(re)		06mm(re)	06mm(re)	13mm(re)	06mm(re)	24mm(s)	06mm(re)	06mm(re)	12mm(re)	30mm(s)	06mm(re)	23mm(s)	positive	-	-	-	-	-	-
172	06mm(re)		16mm(I)	12mm(re)	06mm(re)	06mm(re)	27mm(s)	06mm(re)	06mm(re)	06mm(re)	30mm(s)	06mm(re)	20mm(s)	positive	+	+	-	-	-	-
173	06mm(re)		06mm(re)	19mm(s)	15mm(s)	06mm(re)	38mm(s)	08mm(re)	09mm(re)	08mm(re)	35mm(s)	06mm(re)	28mm(s)	Negative	-	-	-	-	-	-
174	06mm(re)		06mm(re)	06mm(re)	06mm(re)	06mm(re)	06mm(re)	06mm(re)	06mm(re)	06mm(re)	24mm(s)	06mm(re)	06mm(re)	Negative	+	-	+	-	-	-
175	06mm(re)		06mm(re)	10mm(re)	18mm(s)	06mm(re)	27mm(s)	06mm(re)	13mm(re)	19mm(I)	26mm(s)	12mm(re)	23mm(s)	positive	-	-	-	+	-	-
176	06mm(re)		06mm(re)	06mm(re)	19mm(s)	06mm(re)	20mm(s)	24mm(s)	11mm(re)	10mm(re)	29mm(s)	06mm(re)	23mm(s)	Negative	-	-	-	-	-	-
177	06mm(re)		21mm(I)	13mm(re)	06mm(re)	06mm(re)	06mm(re)	25mm(s)	27mm(s)	26mm(s)	25mm(s)	06mm(re)	18mm(s)	Positive	-	-	-	-	-	-
178	06mm(re)		06mm(re)	13mm(re)	20mm(s)	06mm(re)	30mm(s)	06mm(re)	08mm(re)	16mm(I)	27mm(s)	06mm(re)	06mm(re)	Positive	-	-	-	-	-	-
179	14mm(re)		21mm(I)	20mm(s)	23mm(s)	06mm(re)	24mm(s)	30mm(s)	29mm(s)	27mm(s)	26mm(s)	22mm(s)	20mm(s)	Positive	-	-	-	-	-	-
180	14mm(re)		23mm(s)	22mm(s)	21mm(S)	06mm(re)	26mm(s)	25mm(s)	30mm(s)	27mm(s)	30mm(s)	06mm(re)	21mm(S)	Negative	+	-	-	-	-	-
181	06mm(re)		06mm(re)	10mm(re)	06mm(re)	06mm(re)	06mm(re)	09mm(re)	07mm(re)	06mm(re)	28mm(s)	06mm(re)	22mm(s)	Positive	+	-	-	-	-	-
182	06mm(re)		06mm(re)	15mm(I)	19mm(s)	06mm(re)	23mm(s)	06mm(re)	10mm(re)	15mm(re)	26mm(s)	06mm(re)	20mm(s)	Positive	-	-	-	-	-	-
183	06mm(re)		06mm(re)	18mm(s)	19mm(s)	06mm(re)	25mm(s)	06mm(re)	14mm(I)	17mm(I)	27mm(s)	06mm(re)	20mm(s)	Positive	+	-	-	-	-	-
184	06mm(re)		06mm(re)	14mm(I)	19mm(s)	06mm(re)	23mm(s)	06mm(re)	10mm(re)	15mm(re)	26mm(s)	06mm(re)	19mm(s)	Positive	-	-	-	-	-	-
185	06mm(re)		06mm(re)	12mm(re)	20mm(s)	06mm(re)	23mm(s)	06mm(re)	12mm(re)	17mm(I)	26mm(s)	06mm(re)	18mm(s)	Positive	-	-	-	-	-	-
186	06mm(re)		06mm(re)	12mm(re)	19mm(s)	06mm(re)	22mm(s)	06mm(re)	11mm(re)	16mm(I)	28mm(s)	06mm(re)	19mm(s)	Positive	+	-	-	-	-	-
187	06mm(re)		06mm(re)	12mm(re)	21mm(S)	06mm(re)	23mm(s)	06mm(re)	12mm(re)	16mm(I)	27mm(s)	06mm(re)	19mm(s)	Positive	-	-	-	-	-	-
188	06mm(re)		06mm(re)	11mm(re)	19mm(s)	06mm(re)	22mm(s)	06mm(re)	12mm(re)	16mm(I)	28mm(s)	06mm(re)	18mm(s)	Positive	-	-	-	-	-	-
189	21mm(s)		25mm(s)	20mm(s)	19mm(s)	17mm(s)	26mm(s)	10mm(re)	30mm(s)	27mm(s)	29mm(s)	13mm(re)	20mm(s)	Negative	-	-	-	-	-	-
190	06mm(re)		24mm(s)	20mm(s)	20mm(s)	06mm(re)	24mm(s)	08mm(re)	28mm(s)	25mm(s)	27mm(s)	06mm(re)	18mm(s)	Negative	-	-	-	-	-	-
191	15mm(I)		20mm(I)	22mm(s)	18mm(s)	06mm(re)	26mm(s)	10mm(re)	31mm(s)	26mm(s)	23mm(s)	06mm(re)	16mm(I)	Negative	-	-	-	-	-	-
192	13mm(re)		24mm(s)	25mm(s)	20mm(s)	06mm(re)	26mm(s)	12mm(re)	31mm(s)	26mm(s)	28mm(s)	06mm(re)	18mm(s)	Negative	-	+	-	-	-	-
193	06mm(re)		19mm(I)	18mm(s)	06mm(re)	11mm(re)	19mm(s)	06mm(re)	24mm(s)	22mm(s)	30mm(s)	06mm(re)	15mm(I)	Negative	-	-	-	-	-	-
194	06mm(re)		18mm(I)	17mm(I)	06mm(re)	09mm(re)	20mm(s)	06mm(re)	25mm(s)	23mm(s)	30mm(s)	06mm(re)	17mm(s)	Positive	-	-	-	-	-	-
195	06mm(re)		19mm(I)	16mm(I)	06mm(re)	13mm(re)	19mm(s)	06mm(re)	22mm(s)	21mm(s)	30mm(s)	06mm(re)	16mm(I)	Positive	-	-	-	-	-	-
196	06mm(re)		18mm(I)	17mm(I)	06mm(re)	06mm(re)	20mm(s)	06mm(re)	23mm(s)	23mm(s)	29mm(s)	06mm(re)	15mm(I)	Positive	-	+	-	-	-	-
197	06mm(re)		06mm(re)	06mm(re)	23mm(s)	06mm(re)	25mm(s)	06mm(re)	10mm(re)	23mm(s)	28mm(s)	08mm(re)	20mm(s)	Positive	-	-	-	-	-	-
198	06mm(re)		12mm(re)	06mm(re)	21mm(S)	06mm(re)	26mm(s)	10mm(re)	09mm(re)	23mm(s)	32mm(s)	06mm(re)	21mm(S)	Positive	-	-	-	-	-	-
199	06mm(re)		14mm(re)	10mm(re)	11mm(re)	06mm(re)	18mm(s)	08mm(re)	06mm(re)	15mm(re)	32mm(s)	06mm(re)	21mm(S)	Positive	-	-	-	-	-	-
200	06mm(re)		08mm(re)	06mm(re)	21mm(S)	06mm(re)	26mm(s)	06mm(re)	12mm(re)	24mm(s)	30mm(s)	06mm(re)	17mm(s)	Positive	-	-	-	-	-	-

## Sheet: Sheet3
Biofilm formation status			Biofilm formation status		Fim
Negative			Negative		-
Negative			Negative		-
Negative			Negative		-
Negative			Negative		-
Negative			Negative		-
Negative			Negative		-
Negative			Negative		-
Negative			Negative		-
Negative			Negative		-
Negative			Negative		-
Negative			Negative		-
Negative			Negative		-
Negative			Negative		-
Negative			Negative		-
Negative			Negative		-
Negative			Negative		-
Negative			Negative		-
Negative			Negative		-
Negative			Negative		-
Negative			Negative		-
Negative			Negative		-
Negative			Negative		-
Negative			Negative		-
Negative			Negative		-
Negative			Negative		-
Negative			Negative		-
Negative			Negative		-
Negative			Negative		-
Negative			Negative		-
Negative			Negative		-
Negative			Negative		-
Negative			Negative		-
Negative			Negative		-
Negative			Negative		-
Negative			Negative		-
Negative			Negative		-
Negative			Negative		-
Negative			Negative		-
Negative			Negative		-
Negative			Negative		-
Negative			Negative		-
Negative			Negative		-
Negative			Negative		-
Negative			Negative		-
Negative			Negative		-
Negative			Negative		-
Negative			Negative		-
Negative			Negative		-
Negative			Negative		-
Negative			Negative		-
Negative			Negative		-
Negative			Negative		-
Negative			Negative		-
Negative			Negative		-
Negative			Negative		-
Negative			Negative		-
Negative			Negative		-
Negative			Negative		-
Negative			Negative		-
Negative			Negative		-
Negative			Negative		-
Negative			Negative		-
Negative			Negative		-
Negative			Negative		-
Negative			Negative		-
Negative			Negative		-
Negative			Negative		-
Negative			Negative		-
Negative			Negative		-
positive			Negative		-
positive			Negative		-
positive			Negative		-
positive			Negative		-
positive			Negative		-
positive			Negative		-
positive			positive		-
positive			positive		-
positive			positive		-
positive			positive		-
positive			positive		-
positive			positive		-
positive			positive		-
positive			positive		+
positive			positive		+
positive			positive		+
positive			positive		+
positive			positive		+
positive			positive		+
positive			positive		+
positive			positive		+
positive			positive		+
positive			positive		+
positive			positive		+
positive			positive		+
positive			positive		+
positive			positive		+
positive			positive		+
positive			positive		+
positive			positive		+
positive			positive		+
positive			positive		+
positive			positive		+
positive			positive		+
positive			positive		+
positive			positive		+
positive			positive		+
positive			positive		+
positive			positive		+
positive			positive		+
positive			positive		+
positive			positive		+
positive			positive		+
positive			positive		+
positive			positive		+
positive			positive		+
positive			positive		+
positive			positive		+
positive			positive		+
positive			positive		+
positive			positive		+
positive			positive		+
positive			positive		+
positive			positive		+
positive			positive		+
positive			positive		+
positive			positive		+
positive			positive		+
positive			positive		+
positive			positive		+
positive			positive		+
positive			positive		+
positive			positive		+
positive			positive		+
positive			positive		+
positive			positive		+
positive			positive		+
positive			positive		+
positive			positive		+
positive			positive		+
positive			positive		+
positive			positive		+
positive			positive		+
positive			positive		+
positive			positive		+
positive			positive		+
positive			positive		+
positive			positive		+
positive			positive		+
positive			positive		+
positive			positive		+
positive			positive		+
positive			positive		+
positive			positive		+
positive			positive		+
positive			positive		+
positive			positive		+
positive			positive		+
positive			positive		+
positive			positive		+
positive			positive		+
positive			positive		+
positive			positive		+
positive			positive		+
positive			positive		+
positive			positive		+
positive			positive		+
positive			positive		+
positive			positive		+
positive			positive		+
positive			positive		+
positive			positive		+
positive			positive		+
positive			positive		+
positive			positive		+
positive			positive		+
Positive			positive		+
Positive			positive		+
Positive			positive		+
Positive			positive		+
Positive			positive		+
Positive			positive		+
Positive			positive		+
Positive			Positive		+
Positive			Positive		+
Positive			Positive		+
Positive			Positive		+
Positive			Positive		+
Positive			Positive		#REF!
Positive			Positive		+
Positive			Positive		n/a
Positive			Positive		n/a
Positive			Positive		n/a
Positive			Positive		n/a
			Positive		n/a
			Positive		n/a
			Positive		n/a
			Positive		n/a
			Positive		n/a
			Positive		n/a
			Positive		n/a
